# Supplementary material for: Plasmonic Gold Nanomaterials as Photoacoustic Signal Resonant Enhancers for Cysteine Detection
Source: Nanomaterials (Basel). 2021 Jul 23;11(8):1887. doi: 10.3390/nano11081887 (PMC8401226; doi:10.3390/nano11081887)
Supplement: Supplementary file 1 [file nanomaterials-11-01887-s001.zip]

Archive with 1 entries (1 files):
- nanomaterials-1278278-supplementary.pdf
